# Supplementary material for: Ingestion of diverse protein-rich whole-foods result in similar post exercise whole body and myofibrillar protein synthesis rates compared with a more isolated protein source in young adults
Source: Am J Clin Nutr. 2026 Feb 3;123(4):101231. doi: 10.1016/j.ajcnut.2026.101231 (PMC13084606; doi:10.1016/j.ajcnut.2026.101231)
Supplement: Multimedia component 2 [file mmc2.xlsx]

## Sheet: Supp T6
Ingestion of diverse protein-rich whole-foods result in similar post-exercise whole-body and myofibrillar protein synthesis rates compared with a more isolated protein source in young adults
Freyja AD Haigh
Supplementary Table 6	Statistical analyses of temporal changes in plasma amino acid, serum insulin concentrations, tracer enrichments following post-exercise food ingestion.
	Time	group	Time × group	Posthoc interaction (time x group) Postprandial period
Amino acids
Alanine	<0.0001	0.355	0.0266	No significant difference between groups
Glutamic acid	<0.0001	0.5781	0.1023	n/a
Glycine	<0.0001	0.1948	<0.0001	*90: Whole egg vs. pork (P=0.0472)
Histidine	<0.0001	0.787	0.0002	No significant difference between groups
Isoleucine	<0.0001	0.1501	<0.0001	*60: lentils vs egg whites (p=0.0226), pork vs lentils (p=0.0458), salmon vs lentils (P=0.0277), *90: egg whites vs lentils (p=0.0018), whole egg vs lentils (p=0.0057), pork vs lentils (0.0009), salmon vs lentils (p=0.0014), lentils vs mycoprotein (p=0.0209), *120: egg whites vs lentils (p=0.0094), pork vs lentils (p=0.0024), salmon vs lentils (p=0.0041). *150: pork vs lentils (p=0.0247)
Leucine	<0.0001	0.0603	<0.0001	*60: lentils vs. egg whites (p=0.0381), lentils vs whole egg (p=0.0456), pork vs lentils (p=0.0125), pork vs mycoprotein (p=0.0360).*90: lentils vs egg whites (p=0.0068), lentils vs whole egg (p=0.0039), pork vs lentils (p=0.0005), salmon vs lentils (p=0.0256), *120: lentils vs egg whites (p=0.0253), pork vs lentils (p=0.0013). *150: pork vs lentils (p=0.0028).
Lysine	<0.0001	0.5606	<0.0001	No significant difference between groups
Phenylalanine	<0.0001	0.2758	<0.0001	*0,45,60,90,120: Egg white vs. Lentils , *150,180,240: egg whites vs. salmon
Proline	<0.0001	0.6689	0.2762	n/a
Serine	<0.0001	0.7005	<0.0001	No significant difference between groups
Methionine	<0.0001	0.1858	<0.0001	*60: lentils vs egg whites (p=0.0041), mycoprotein vs egg whites (p=0.0285), salmon vs lentils (p=0.0463).*90: lentils vs egg whites (p=0.0019), pork vs lentils (p=0.0289). *120: lentils vs egg whites (p=0.0214). *150: lentils vs egg whites (p=0.0109).
Threonine	<0.0001	0.5199	<0.0001	No significant difference between groups
Tyrosine	<0.0001	0.6463	<0.0001	No significant difference between groups
Valine	<0.0001	0.1658	<0.0001	*90: lentils vs egg whites (p=0.0100). *120: lentils vs egg whites (p=0.0261)
BCAA	<0.0001	0.1285	<0.0001	*60: Lentils vs. egg whites (P=0.0304), *90: lentils vs egg whites (P=0.0042), lentils vs whole egg (P=0.0118), lentils vs pork (p=0.0084), lentils vs salmon (p=0.0104), *120: lentils vs. egg whites (p+0.0150), lentils vs pork (p=0.0119), lentils vs salmon (p=0.0367), 150* lentils vs pork (p=0.0155)
EAA	<0.0001	0.1641	<0.0001	*60: lentils vs egg whites (p=0.0158), lentils vs pork (p=0.0220), salmon vs lentils (p=0.0472). *90: lentils vs egg whites (p=0.0092), pork vs lentils (p=0.0106), lentils vs mycoprotein (p=0.0390). *120: lentils vs egg whites (p=0.0199), pork vs lentils (p=0.0333). *150: pork vs lentils (p=0.0381)
NEAA	<0.0001	0.4751	<0.0001	No significant difference between groups
TAA	<0.0001	0.5333	<0.0001	No significant difference between groups
Insulin	<0.0001	0.9968	P=0.0260	No significant difference between groups
Plasma Tracer Enrichments
L-[ring-2H5]phenylalanine	<0.0001	0.0539	<0.0001	*30: egg whites vs mycoprotein (P=0.0330), *45: egg whites vs whole egg (P=0.0230), egg whites vs lentils (P=0.0157), egg whites vs mycoprotein (P=0.0023), salmon vs mycoprotein (P=0.0361). *60: egg whites vs lentils (P=0.0159), egg whites vs mycoprotein (P=0.0021), salmon vs mycoprotein (P=0.0333). *90: egg whites vs lentils (P=0.0071), egg whites vs mycoprotein (P=0.0065), pork vs lentils (P=0.…
L-[3,3–2H2]tyrosine	<0.0001	0.3688	0.0047	*45: whole egg vs salmon (P=0.0396), *60: salmon vs lentils (P=0.0167), *90: egg whites vs lentils (P=0.0078), whole egg vs salmon (P=0.0224), pork vs lentils (P=0.0083), salmon vs lentils (P=0.0004). *120: egg whites vs lentils (P=0.0193), pork vs lentils (P=0.0090), salmon vs lentils (P=0.0467)
L-[ring-2H4]tyrosine	<0.0001	0.2815	0.0187	*60: salmon vs lentils (P=0.0353), *90: egg whites vs lentils (P=0.0187), pork vs lentils (P=0.0464), salmon vs lentils (P=0.0225). *120: egg whites vs lentils (P=0.0077). *150: egg whites vs lentils (P=0.0402)
Whole body Kinetics
Total Rate of Appearance	<0.00001	0.1594	<0.0001	*45: egg whites vs. whole egg (p=0.0435), egg whites vs mycoprotein (p=0.0098). *60: egg whites vs mycoprotein (p=0.0073), *90: egg whites vs lentils (p=0.0169), egg whites vs mycoprotein (p=0.0110), salmon vs lentils (p=0.0208); salmon vs mycoprotein (p=0.0114).*120: egg whites vs lentils (p=0.0197). *150: egg whites vs salmon (p=0.0006), egg whites vs lentils (p=0.0473), egg whites vs mycoprote…
Total Rate of Disappearance	<0.00001	0.1532	<0.0001	*60: egg whites vs mycoprotein (p=0.0027), *90: egg whites vs lentils (p=0.0082), egg whites vs mycoprotein (p=0.0021), salmon vs lentils (p=0.0258), salmon vs mycoprotein (p=0.0069).*120: egg whites vs lentils (p=0.0212), *150: egg whites vs salmon (p=0.0474), egg whites vs lentils (p=0.0121), *180: egg whites vs salmon (p=0.0263), *240: egg whites vs salmon (p=0.0386).
Phenylalanine Hydroxylation	<0.0001	0.0318	0.0191	No significant difference between groups

## Sheet: Supp T7
Ingestion of diverse protein-rich whole-foods result in similar post-exercise whole-body and myofibrillar protein synthesis rates compared with a more isolated protein source in young adults
Freyja AD Haigh
Supplementary Table 7		Statistical Analyses of incremental area under the curve for Total (0-5h) and Temporal changes (0-2h & 2-5h)
	Total	Temporal Changes	Posthoc between groups at 0-2 or 2-5 (displayed on graphs)	Posthoc across time (not displayed on graphs)				Total - one way ANOVA
Phenylalanine	P=0.4711	time, 0.5661; group, 0.5859, time x group, p=0.0023		salmon 0.0418				Temporal - two way ANOVA
Tyrosine	P=0.1007	time effect, P=0.1697; group, P=0.0787, time x group, p=0.6312	x	x
Glycine	P=0.4425	time, P=0.0035, group, P=0.3847, time x group, p=0.2559	x	salmon, P=0.0338
Glutamic acid	P=0.4773	time, P=0.0249, group, P=0.4736, time x group P=0.2622	x	x
Valine	P=0.0100	time, P<0.0001, group, P=0.0081, time x group, P=0.0599	*Total: Egg whites vs Lentils (P=0.0043) *2-5 h egg whites vs lentils (P=0.0001), whole egg vs lentils (P=0.0279)	egg whites, P=0.0003, whole egg, P=0.0026, mycoprotein, P=0.0071
Alanine	P=0.1820	time, P<0.0001, group, P=0.1673, time x group, P=0.0854	* 2-5 h egg whites vs lentils (P=0.0285)	all groups (P<0.0001)
Isoleucine	P=0.0045	time, P<0.0001, group, p=0.0017, time x group, P=0.0791	*Total: Egg whites vs Lentils (P=0.0092), pork vs lentils (P=0.0045), salmon vs lentils (P=0.0221). *0-2h pork vs lentils (P=0.0448), salmon vs lentils (p=0.0477), *2-5 h egg whites vs lentils (0.0026), whole egg vs lentils (0.0060), pork vs lentils (P=0.0023), lentils vs mycoprotein (P=0.0068)	egg whites, P=0.0017, whole egg, P<0.0001, pork, p=0.0094, mycoprotein, P<0.0001
Leucine	P=0.0010	time, P<0.0001, group, p=0.0004, time x group, P=0.0957	*Total: Egg whites vs lentils (P=0.0131), whole egg vs lentils (P=0.0409), pork vs lentils (P=0.0009), salmon vs lentils (P=0.0294). *0-2h: pork vs lentils (p=0.0106), salmon vs lentils (p=0.0355), *2-5h egg whites vs lentils (0.0051), whole egg vs lentils (0.0024), pork vs lentils (0.0002)	egg whites (P=0.0274), whole egg, (p=0.0001), pork (0.0222), mycoprotein (0.0067)
Lysine	P=0.2156	time, p=0.0310, group, p=0.1546, time x group, 0.0196	x	salmon, P=0.0152
Histidine	P=0.0517	time, 0.2688, group, 0.0493, time x group, 0.1045	*2-5 egg whites vs pork (0.0118)	x
Serine	P=0.6816	time, <0.0001, group, 0.6917, time x group, 0.0961	x	all groups (<0.0001), salmon, 0.0131
Threonine	P=0.7098	time, <0.0001, group, 0.6669, time x group, 0.2075	x	egg whites (p=0.0253), whole egg, (p=0.0031), pork, (P=0.0230), lentils (p=0.0173), mycoprotein (p=0.0002)
Methionine	P=0.9356	time, <0.0001, group, 0.9326, time x group, 0.7278	x	all groups ( egg whites, 0.0004, whole egg, 0.0219, pork <0.0001, salmon, 0.0014, lentils, 0.0083, mycoprotein, 0.0328)
Proline	P=0.1974	time, p=0.0259, group, 0.2066, time x group, 0.0720	x	mycoprotein 0.0065
Total AA	P=0.8146	time, p=0.9383, group, 0.5603, time x group, 0.2857	x	x
Total EAA	P=0.0318	time, <0.0001, group, 0.0016, time x group, 0.0135	*Total: pork vs lentils (P=0.0292). *0-2h: pork vs lentils (0.0377), salmon vs lentils (0.0355), *2-5h egg whites vs lentils (0.0028), whole egg vs lentils (p=0.0171), pork vs lentis (0.0002)	egg whites (p=0.0003), whole egg (<0.0001), pork, (0.0008), mycoprotein (0.0002)
Total NEAA	P=0.7839	time, <0.0001, group, 0.8189, time x group, 0.0369	x	egg whites (p<0.0001), pork (0.0418), salmon (<0.0001)
Total BCAA	P=0.0025	time, <0.0001, group, 0.0005, time x group, 0.0578	*Total: egg whites vs lentils (P=0.0026), pork vs lentils (P=0.0140), salmon vs lentils (P=0.0198) *2-5h: egg whites vs lentils (<0.0001), whole egg vs lentils (0.0017), pork vs lentils (p=0.0004), salmon vs lentils (p=0.002), lentils vs mycoprotein (p=0.0430)	egg whites & whole egg (p<0.0001), pork (0.0009), salmon 0.0385, mycoprotein 0.0001
Serum Insulin	P=0.6236		*2-5h: egg whites vs lentils (P=0.0396), pork vs lentils (P=0.0030), salmon vs lentils (P=0.0263).
