# Supplementary material for: Ingestion of diverse protein-rich whole-foods result in similar post exercise whole body and myofibrillar protein synthesis rates compared with a more isolated protein source in young adults
Source: Am J Clin Nutr. 2026 Feb 3;123(4):101231. doi: 10.1016/j.ajcnut.2026.101231 (PMC13084606; doi:10.1016/j.ajcnut.2026.101231)
Supplement: Multimedia component 3 [file mmc3.xlsx]

## Sheet: Sheet1
			Ingestion of diverse protein-rich whole-foods result in similar post-exercise whole-body and myofibrillar protein synthesis rates compared with a more isolated protein source in young adults
			Freyja AD Haigh
					Comparison	Egg whites vs. Whole egg	Egg whites vs. Pork	Egg whites vs. Salmon	Egg whites vs. Lentils	Egg whites vs. Mycoprotein	Whole egg vs. Pork	Whole egg vs. Salmon	Whole egg vs. Lentils	Whole egg vs. Mycoprotein	Pork vs. Salmon	Pork vs. Lentils	Pork vs. Mycoprotein	Salmon vs. Lentils	Salmon vs. Mycoprotein	Lentils vs. Mycoprotein
			Delta change in FSR	One-way ANOVA (P=0.0774)	Mean diff	-0.001567	0.04192	0.02861	0.02131	0.008956	0.04349	0.03018	0.02288	0.01052	-0.01331	-0.02061	-0.03297	-0.007299	-0.01966	-0.01236
					95% CI	-0.05231 , 0.04918	-0.007540 , 0.09138	-0.02085 , 0.07807	-0.02707 , 0.06970	-0.04179 , 0.05970	-0.005974 , 0.09295	-0.01928 , 0.07964	-0.02551 , 0.07127	-0.04023 , 0.06127	-0.06145 , 0.03483	-0.06765 , 0.02643	-0.08243 , 0.01650	-0.05434 , 0.03974	-0.06912 , 0.02981	-0.06074 , 0.03603
					P value	>0.9999	0.1407	0.5307	0.7819	0.9951	0.1152	0.4715	0.7274	0.9896	0.9629	0.7857	0.3721	0.9973	0.8463	0.9736
			Change in whole-body net balance above basal	One-way ANOVA (P<0.0001)	Mean diff.	111.4	82.03	62.33	80.7	66.87	-29.34	-49.04	-30.67	-44.5	-19.71	-1.333	-15.17	18.37	4.54	-13.83
					95% CI	63.61 , 159.1	32.97 , 131.1	13.26 , 111.4	31.63 , 129.8	20.21 , 113.5	-78.40 , 19.73	-98.11 , 0.02055	-79.73 , 18.39	-91.16 , 2.154	-70.04 , 30.63	-51.67 , 49.01	-63.16 , 32.83	-31.97 , 68.71	-43.46 , 52.54	-61.83 , 34.16
					P value	<0.0001	0.0001	0.0055	0.0002	0.0012	0.4941	0.0502	0.4441	0.0697	0.8543	>0.9999	0.9356	0.8872	0.9998	0.9558
						Egg whites	Whole egg	Pork	Salmon	Lentils	Mycoprotein
			FSR basal - 0-300min	Two-way ANOVA (P=0.0788)	Mean diff	-0.04981	-0.0514	-0.008	-0.0212	-0.02854	-0.04087
					95% CI	-0.08311 , -0.01651	-0.08470 , -0.01810	-0.03959 , 0.02359	-0.05279 , 0.01039	-0.05866 , 0.001583	-0.07417 , -0.007571
					P value	0.0009	0.0006	>0.9999	0.4282	0.0729	0.0086
					Comparison	EW PA vs. EW PP	WE PA vs. WE PP	Pork PA vs. Pork PP	Sal PA vs. Sal PP	Lentils PA vs. Lentils PP	Myco PA vs. Myco PP
			WB Protein Synthesis	One-way ANOVA (P<0.0001)	Mean diff.	-131.4	-117.9	-117.4	-109.4	-110.3	-94.58
					95% CI	-172.4 , -90.34	-161.2 , -74.67	-160.7 , -74.12	-152.7 , -66.16	-153.6 , -67.05	-133.7 , -55.44
					P value	<0.0001	<0.0001	<0.0001	<0.0001	<0.0001	<0.0001
			WB Protein Breakdown	One-way ANOVA (P<0.0001)	Mean diff.	122.4	40.34	54.41	82.07	62.81	92.38
					95% CI	73.06 , 171.8	-11.71 , 92.39	2.360 , 106.5	30.02 , 134.1	10.76 , 114.9	45.30 , 139.5
					P value	<0.0001	0.2979	0.0322	<0.0001	0.0057	<0.0001
			WB Oxidation	One-way ANOVA (P<0.0001)	Mean diff.	-5.508	-4.804	-4.73	-4.708	-5.003	-4.381
					95% CI	-6.551 , -4.465	-5.904 , -3.705	-5.829 , -3.631	-5.807 , -3.609	-6.102 , -3.904	-5.375 , -3.387
					P value	<0.0001	<0.0001	<0.0001	<0.0001	<0.0001	<0.0001
			WB Net Balance	One-way ANOVA (P<0.0001)	Mean diff.	-253.8	-158.3	-171.8	-191.5	-173.1	-187
					95% CI	-284.8 , -222.8	-191.0 , -125.6	-204.5 , -139.1	-224.2 , -158.8	-205.8 , -140.4	-216.5 , -157.4
					P value	<0.0001	<0.0001	<0.0001	<0.0001	<0.0001	<0.0001
